# Supplementary material for: Crystal structure of Sr2CdPt2 containing linear platinum chains
Source: Acta Crystallogr E Crystallogr Commun. 2016 Jan 9;72(Pt 2):144–6. doi: 10.1107/S2056989015024937 (PMC4770965; doi:10.1107/S2056989015024937)
Supplement: Supplementary file 1 [file e-72-00144-sup1.cif]

##############################################################################
#                                                                            #
# This CIF contains the data in a paper accepted for publication in          #
# Acta Crystallographica Section E. It conforms to the requirements of       #
# Notes for Authors for Acta Crystallographica Section E, and has been       #
# peer reviewed under the auspices of the IUCr Commission on Journals.       #
#                                                                            #
# Full details of the Crystallographic Information File format               #
# are given in the paper "The Crystallographic Information File (CIF):       #
# a New Standard Archive File for Crystallography" by S. R. Hall, F. H.      #
# Allen and I. D. Brown [Acta Cryst. (1991), A47, 655-685].                  #
#                                                                            #
# The current version of the core CIF dictionary is obtainable from          #
# ftp://ftp.iucr.org/pub/cif_core.dic.                                       #
#                                                                            #
# Software is freely available for graphical display of the structure(s)     #
# in this CIF. For information consult the CIF software page                 #
# http://www.iucr.org/resources/cif/software.                                #
#                                                                            #
# This file may be used for bona fide research purposes within the           #
# scientific community so long as proper attribution is given to the journal # 
# article from which it was obtained.                                        #
#                                                                            #
##############################################################################
data_I
_database_code_depnum_ccdc_archive 'CCDC 1444811'
_audit_creation_method     SHELXL-97
_journal_date_recd_electronic     2015-12-10
_journal_date_accepted     2015-12-30
_journal_name_full     'Acta Crystallographica, Section E'
_journal_year     2016
_journal_volume     72
_journal_issue      2
_journal_page_first     144
_journal_page_last     146
_journal_paper_category     GI
_journal_paper_doi     10.1107/S2056989015024937
_journal_coeditor_code     WM5254
_publ_contact_author_name     'Fakhili Gulo'
_publ_contact_author_address
;
Department of Chemical Education
Sriwijaya University
Inderalaya, Ogan Ilir 30662
South Sumatra
Indonesia
;
_publ_contact_author_email     'fgulo@unsri.ac.id'
_publ_contact_author_fax     '+62711580058'
_publ_contact_author_phone     '+62711580058'
_publ_section_title
;
Crystal structure of Sr~2~CdPt~2~ containing linear platinum chains
;
_publ_section_title_footnote     .
loop_
    _publ_author_name
    _publ_author_footnote
    _publ_author_address
    'Nawawi, Effendi' .
;
Department of Chemical Education
Sriwijaya University
Inderalaya, Ogan Ilir 30662
South Sumatra
Indonesia
;
    'Gulo, Fakhili' .
;
Department of Chemical Education
Sriwijaya University
Inderalaya, Ogan Ilir 30662
South Sumatra
Indonesia
;
    'K\"ohler, J\"urgen' .
;
Max Planck Institut f\"ur Festk\"orperforschung
Heisenbergstr. 1
70698 Stuttgart
Germany
;
_publ_section_synopsis
;
The title compound, Sr~2~CdPt~2~, adopts the Ca~2~GaCu~2~ structure type and
exhibits linear platinum chains with two different Pt---Pt bonds of 2.7341(13)
and 3.2010(14) \%A.
;
_chemical_name_systematic
;
Distrontium cadmium diplatinum
;
_chemical_name_common     ?
_chemical_formula_moiety     ?
_chemical_formula_sum     'Cd Pt2 Sr2'
_chemical_formula_weight     677.82
_chemical_melting_point     ?
_symmetry_cell_setting     orthorhombic
_symmetry_space_group_name_H-M     'I m m m'
_symmetry_space_group_name_Hall     '-I 2 2'
loop_
    _symmetry_equiv_pos_as_xyz
    'x, y, z'
    '-x, -y, z'
    '-x, y, -z'
    'x, -y, -z'
    'x+1/2, y+1/2, z+1/2'
    '-x+1/2, -y+1/2, z+1/2'
    '-x+1/2, y+1/2, -z+1/2'
    'x+1/2, -y+1/2, -z+1/2'
    '-x, -y, -z'
    'x, y, -z'
    'x, -y, z'
    '-x, y, z'
    '-x+1/2, -y+1/2, -z+1/2'
    'x+1/2, y+1/2, -z+1/2'
    'x+1/2, -y+1/2, z+1/2'
    '-x+1/2, y+1/2, z+1/2'
_cell_length_a     4.5596(9)
_cell_length_b     5.9351(12)
_cell_length_c     9.1874(18)
_cell_angle_alpha     90.00
_cell_angle_beta     90.00
_cell_angle_gamma     90.00
_cell_volume     248.63(9)
_cell_formula_units_Z     2
_cell_measurement_reflns_used     25
_cell_measurement_theta_min     12
_cell_measurement_theta_max     18
_cell_measurement_temperature     293(2)
_exptl_crystal_description     block
_exptl_crystal_colour     brown
_exptl_crystal_size_max     0.08
_exptl_crystal_size_mid     0.06
_exptl_crystal_size_min     0.05
_exptl_crystal_density_diffrn     9.054
_exptl_crystal_density_meas     ?
_exptl_crystal_density_method     'not measured'
_exptl_crystal_F_000     560
_exptl_absorpt_coefficient_mu     81.391
_exptl_absorpt_correction_type     multi-scan
_exptl_absorpt_process_details
;
(SADABS; Bruker, 2001)
;
_exptl_absorpt_correction_T_min     0.004
_exptl_absorpt_correction_T_max     0.017
_exptl_special_details     ?
_diffrn_ambient_temperature     293(2)
_diffrn_radiation_type     MoK\a
_diffrn_radiation_wavelength     0.71073
_diffrn_radiation_source     'fine-focus sealed tube'
_diffrn_radiation_monochromator     graphite
_diffrn_measurement_device_type     'Bruker P4 4-circle diffractometer'
_diffrn_measurement_method     '\w-scans'
_diffrn_detector_area_resol_mean     0
_diffrn_reflns_number     1069
_diffrn_reflns_av_R_equivalents     0.0248
_diffrn_reflns_av_sigmaI/netI     0.0185
_diffrn_reflns_theta_min     4.09
_diffrn_reflns_theta_max     28.26
_diffrn_reflns_theta_full     28.26
_diffrn_measured_fraction_theta_max     0.969
_diffrn_measured_fraction_theta_full     0.969
_diffrn_reflns_limit_h_min     -5
_diffrn_reflns_limit_h_max     6
_diffrn_reflns_limit_k_min     -7
_diffrn_reflns_limit_k_max     7
_diffrn_reflns_limit_l_min     -11
_diffrn_reflns_limit_l_max     11
_diffrn_standards_number     0
_diffrn_standards_interval_count     ?
_diffrn_standards_interval_time     ?
_diffrn_standards_decay_%     ?
_refine_special_details
;
 Refinement of F^2^ against ALL reflections.  The weighted R-factor wR and
 goodness of fit S are based on F^2^, conventional R-factors R are based
 on F, with F set to zero for negative F^2^. The threshold expression of
 F^2^ > 2sigma(F^2^) is used only for calculating R-factors(gt) etc. and is
 not relevant to the choice of reflections for refinement.  R-factors based
 on F^2^ are statistically about twice as large as those based on F, and R-
 factors based on ALL data will be even larger.
;
_reflns_number_total     190
_reflns_number_gt     172
_reflns_threshold_expression     >2sigma(I)
_refine_ls_structure_factor_coef     Fsqd
_refine_ls_matrix_type     full
_refine_ls_R_factor_all     0.0251
_refine_ls_R_factor_gt     0.0220
_refine_ls_wR_factor_gt     0.0562
_refine_ls_wR_factor_ref     0.0578
_refine_ls_goodness_of_fit_ref     1.159
_refine_ls_restrained_S_all     1.159
_refine_ls_number_reflns     190
_refine_ls_number_parameters     13
_refine_ls_number_restraints     0
_refine_ls_weighting_scheme     calc
_refine_ls_weighting_details
         'calc w=1/[\s^2^(Fo^2^)+(0.0337P)^2^+3.9776P] where P=(Fo^2^+2Fc^2^)/3'
_atom_sites_solution_primary     direct
_atom_sites_solution_secondary     difmap
_refine_ls_shift/su_max     0.000
_refine_ls_shift/su_mean     0.000
_refine_diff_density_max     1.842
_refine_diff_density_min     -2.509
_refine_ls_extinction_method     SHELXL
_refine_ls_extinction_coef     0.0024(4)
_refine_ls_extinction_expression
                                  'Fc^*^=kFc[1+0.001xFc^2^\l^3^/sin(2\q)]^-1/4^'
loop_
    _atom_type_symbol
    _atom_type_description
    _atom_type_scat_dispersion_real
    _atom_type_scat_dispersion_imag
    _atom_type_scat_source
    'Sr' 'Sr' -1.5307 3.2498
                         'International Tables Vol C Tables 4.2.6.8 and 6.1.1.4'
    'Cd' 'Cd' -0.8075 1.2024
                         'International Tables Vol C Tables 4.2.6.8 and 6.1.1.4'
    'Pt' 'Pt' -1.7033 8.3905
                         'International Tables Vol C Tables 4.2.6.8 and 6.1.1.4'
_computing_data_collection
;
XSCANS (Bruker, 2001)
;
_computing_cell_refinement
;
XSCANS (Bruker, 2001)
;
_computing_data_reduction
;
XSCANS (Bruker, 2001)
;
_computing_structure_solution
;
SHELXS-97 (Sheldrick, 2008)
;
_computing_structure_refinement
;
SHELXL-97 (Sheldrick, 2008)
;
_computing_molecular_graphics
;
DIAMOND (Brandenburg, 2010)
;
_computing_publication_material
;
SHELXL-97 (Sheldrick, 2008)
;
loop_
    _atom_site_type_symbol
    _atom_site_label
    _atom_site_fract_x
    _atom_site_fract_y
    _atom_site_fract_z
    _atom_site_u_iso_or_equiv
    _atom_site_adp_type
    _atom_site_calc_flag
    _atom_site_refinement_flags
    _atom_site_occupancy
    _atom_site_symmetry_multiplicity
    _atom_site_disorder_assembly
    _atom_site_disorder_group
    Pt Pt 0.0000 0.23034(10) 0.5000 0.0172(3) Uani d S 1 4 . .
    Cd Cd -0.5000 0.5000 0.5000 0.0172(4) Uani d S 1 8 . .
    Sr Sr 0.0000 0.5000 0.19995(16) 0.0162(4) Uani d S 1 4 . .
loop_
    _atom_site_aniso_label
    _atom_site_aniso_U_11
    _atom_site_aniso_U_22
    _atom_site_aniso_U_33
    _atom_site_aniso_U_12
    _atom_site_aniso_U_13
    _atom_site_aniso_U_23
    Pt 0.0156(4) 0.0205(4) 0.0155(4) 0.000 0.000 0.000
    Cd 0.0157(8) 0.0152(8) 0.0207(9) 0.000 0.000 0.000
    Sr 0.0171(8) 0.0169(8) 0.0146(8) 0.000 0.000 0.000
_geom_special_details
;
 All esds (except the esd in the dihedral angle between two l.s. planes)
 are estimated using the full covariance matrix.  The cell esds are taken
 into account individually in the estimation of esds in distances, angles
 and torsion angles; correlations between esds in cell parameters are only
 used when they are defined by crystal symmetry.  An approximate (isotropic)
 treatment of cell esds is used for estimating esds involving l.s. planes.
;
loop_
    _geom_bond_atom_site_label_1
    _geom_bond_atom_site_label_2
    _geom_bond_site_symmetry_2
    _geom_bond_distance
    _geom_bond_publ_flag
    Pt Pt 9_556 2.7341(13) ?
    Pt Cd 1_655 2.7855(5) ?
    Pt Cd . 2.7855(5) ?
    Pt Sr 9_566 3.1876(14) ?
    Pt Sr . 3.1876(14) ?
    Pt Pt 9_566 3.2010(14) ?
    Pt Sr 13_455 3.2312(10) ?
    Pt Sr 13 3.2312(10) ?
    Pt Sr 5_545 3.2312(10) ?
    Pt Sr 5_445 3.2312(10) ?
    Cd Pt 9_566 2.7855(5) ?
    Cd Pt 1_455 2.7855(5) ?
    Cd Pt 9_466 2.7855(5) ?
    Cd Sr 13_455 3.4901(10) ?
    Cd Sr 5_455 3.4901(10) ?
    Cd Sr 13_465 3.4901(10) ?
    Cd Sr 5_445 3.4901(10) ?
    Cd Sr 1_455 3.5773(12) ?
    Cd Sr 9_566 3.5773(13) ?
    Cd Sr . 3.5773(12) ?
    Cd Sr 9_466 3.5773(13) ?
    Sr Pt 9_566 3.1876(14) ?
    Sr Pt 13_455 3.2312(10) ?
    Sr Pt 5_454 3.2312(10) ?
    Sr Pt 5_554 3.2312(10) ?
    Sr Pt 13 3.2312(10) ?
    Sr Cd 5_544 3.4901(10) ?
    Sr Cd 5_554 3.4901(10) ?
    Sr Cd 1_655 3.5773(12) ?
    Sr Sr 9_565 3.674(3) ?
    Sr Sr 13_565 3.8535(9) ?
loop_
    _geom_angle_atom_site_label_1
    _geom_angle_atom_site_label_2
    _geom_angle_atom_site_label_3
    _geom_angle_site_symmetry_1
    _geom_angle_site_symmetry_3
    _geom_angle
    _geom_angle_publ_flag
    Pt Pt Cd 9_556 1_655 125.070(13) ?
    Pt Pt Cd 9_556 . 125.070(13) ?
    Cd Pt Cd 1_655 . 109.86(3) ?
    Pt Pt Sr 9_556 9_566 120.139(18) ?
    Cd Pt Sr 1_655 9_566 73.232(13) ?
    Cd Pt Sr . 9_566 73.232(13) ?
    Pt Pt Sr 9_556 . 120.139(18) ?
    Cd Pt Sr 1_655 . 73.232(13) ?
    Cd Pt Sr . . 73.232(13) ?
    Sr Pt Sr 9_566 . 119.72(4) ?
    Pt Pt Pt 9_556 9_566 180.0 ?
    Cd Pt Pt 1_655 9_566 54.930(13) ?
    Cd Pt Pt . 9_566 54.930(13) ?
    Sr Pt Pt 9_566 9_566 59.861(18) ?
    Sr Pt Pt . 9_566 59.861(18) ?
    Pt Pt Sr 9_556 13_455 64.971(13) ?
    Cd Pt Sr 1_655 13_455 145.14(2) ?
    Cd Pt Sr . 13_455 70.466(13) ?
    Sr Pt Sr 9_566 13_455 134.76(2) ?
    Sr Pt Sr . 13_455 73.786(15) ?
    Pt Pt Sr 9_566 13_455 115.029(13) ?
    Pt Pt Sr 9_556 13 64.971(13) ?
    Cd Pt Sr 1_655 13 70.466(13) ?
    Cd Pt Sr . 13 145.14(2) ?
    Sr Pt Sr 9_566 13 134.76(2) ?
    Sr Pt Sr . 13 73.786(15) ?
    Pt Pt Sr 9_566 13 115.029(13) ?
    Sr Pt Sr 13_455 13 89.75(3) ?
    Pt Pt Sr 9_556 5_545 64.971(13) ?
    Cd Pt Sr 1_655 5_545 70.466(13) ?
    Cd Pt Sr . 5_545 145.14(2) ?
    Sr Pt Sr 9_566 5_545 73.786(15) ?
    Sr Pt Sr . 5_545 134.76(2) ?
    Pt Pt Sr 9_566 5_545 115.029(13) ?
    Sr Pt Sr 13_455 5_545 129.94(3) ?
    Sr Pt Sr 13 5_545 69.29(5) ?
    Pt Pt Sr 9_556 5_445 64.971(13) ?
    Cd Pt Sr 1_655 5_445 145.14(2) ?
    Cd Pt Sr . 5_445 70.466(13) ?
    Sr Pt Sr 9_566 5_445 73.786(15) ?
    Sr Pt Sr . 5_445 134.76(2) ?
    Pt Pt Sr 9_566 5_445 115.029(13) ?
    Sr Pt Sr 13_455 5_445 69.29(5) ?
    Sr Pt Sr 13 5_445 129.94(3) ?
    Sr Pt Sr 5_545 5_445 89.75(3) ?
    Pt Cd Pt 9_566 1_455 180.0 ?
    Pt Cd Pt 9_566 9_466 109.86(3) ?
    Pt Cd Pt 1_455 9_466 70.14(3) ?
    Pt Cd Pt 9_566 . 70.14(3) ?
    Pt Cd Pt 1_455 . 109.86(3) ?
    Pt Cd Pt 9_466 . 180.0 ?
    Pt Cd Sr 9_566 13_455 119.245(13) ?
    Pt Cd Sr 1_455 13_455 60.755(13) ?
    Pt Cd Sr 9_466 13_455 119.245(13) ?
    Pt Cd Sr . 13_455 60.755(13) ?
    Pt Cd Sr 9_566 5_455 60.755(13) ?
    Pt Cd Sr 1_455 5_455 119.245(13) ?
    Pt Cd Sr 9_466 5_455 60.755(13) ?
    Pt Cd Sr . 5_455 119.245(13) ?
    Sr Cd Sr 13_455 5_455 180.00(4) ?
    Pt Cd Sr 9_566 13_465 60.755(13) ?
    Pt Cd Sr 1_455 13_465 119.245(13) ?
    Pt Cd Sr 9_466 13_465 60.755(13) ?
    Pt Cd Sr . 13_465 119.245(13) ?
    Sr Cd Sr 13_455 13_465 116.48(4) ?
    Sr Cd Sr 5_455 13_465 63.52(4) ?
    Pt Cd Sr 9_566 5_445 119.245(13) ?
    Pt Cd Sr 1_455 5_445 60.755(13) ?
    Pt Cd Sr 9_466 5_445 119.245(13) ?
    Pt Cd Sr . 5_445 60.755(13) ?
    Sr Cd Sr 13_455 5_445 63.52(4) ?
    Sr Cd Sr 5_455 5_445 116.48(4) ?
    Sr Cd Sr 13_465 5_445 180.0 ?
    Pt Cd Sr 9_566 1_455 121.440(14) ?
    Pt Cd Sr 1_455 1_455 58.560(14) ?
    Pt Cd Sr 9_466 1_455 58.560(14) ?
    Pt Cd Sr . 1_455 121.440(14) ?
    Sr Cd Sr 13_455 1_455 66.071(12) ?
    Sr Cd Sr 5_455 1_455 113.929(12) ?
    Sr Cd Sr 13_465 1_455 66.071(12) ?
    Sr Cd Sr 5_445 1_455 113.929(12) ?
    Pt Cd Sr 9_566 9_566 58.560(14) ?
    Pt Cd Sr 1_455 9_566 121.440(14) ?
    Pt Cd Sr 9_466 9_566 121.440(14) ?
    Pt Cd Sr . 9_566 58.560(14) ?
    Sr Cd Sr 13_455 9_566 113.929(12) ?
    Sr Cd Sr 5_455 9_566 66.071(12) ?
    Sr Cd Sr 13_465 9_566 113.929(12) ?
    Sr Cd Sr 5_445 9_566 66.071(12) ?
    Sr Cd Sr 1_455 9_566 180.0 ?
    Pt Cd Sr 9_566 . 58.560(14) ?
    Pt Cd Sr 1_455 . 121.440(14) ?
    Pt Cd Sr 9_466 . 121.440(14) ?
    Pt Cd Sr . . 58.560(14) ?
    Sr Cd Sr 13_455 . 66.071(12) ?
    Sr Cd Sr 5_455 . 113.929(12) ?
    Sr Cd Sr 13_465 . 66.071(12) ?
    Sr Cd Sr 5_445 . 113.929(12) ?
    Sr Cd Sr 1_455 . 79.18(3) ?
    Sr Cd Sr 9_566 . 100.82(3) ?
    Pt Cd Sr 9_566 9_466 121.440(14) ?
    Pt Cd Sr 1_455 9_466 58.560(14) ?
    Pt Cd Sr 9_466 9_466 58.560(14) ?
    Pt Cd Sr . 9_466 121.440(14) ?
    Sr Cd Sr 13_455 9_466 113.929(12) ?
    Sr Cd Sr 5_455 9_466 66.071(12) ?
    Sr Cd Sr 13_465 9_466 113.929(12) ?
    Sr Cd Sr 5_445 9_466 66.071(12) ?
    Sr Cd Sr 1_455 9_466 100.82(3) ?
    Sr Cd Sr 9_566 9_466 79.18(3) ?
    Sr Cd Sr . 9_466 180.0 ?
    Pt Sr Pt 9_566 . 60.28(4) ?
    Pt Sr Pt 9_566 13_455 134.76(2) ?
    Pt Sr Pt . 13_455 106.214(15) ?
    Pt Sr Pt 9_566 5_454 106.214(15) ?
    Pt Sr Pt . 5_454 134.76(2) ?
    Pt Sr Pt 13_455 5_454 50.06(3) ?
    Pt Sr Pt 9_566 5_554 106.214(15) ?
    Pt Sr Pt . 5_554 134.76(2) ?
    Pt Sr Pt 13_455 5_554 110.71(5) ?
    Pt Sr Pt 5_454 5_554 89.75(3) ?
    Pt Sr Pt 9_566 13 134.76(2) ?
    Pt Sr Pt . 13 106.214(15) ?
    Pt Sr Pt 13_455 13 89.75(3) ?
    Pt Sr Pt 5_454 13 110.71(5) ?
    Pt Sr Pt 5_554 13 50.06(3) ?
    Pt Sr Cd 9_566 5_544 151.90(4) ?
    Pt Sr Cd . 5_544 91.620(18) ?
    Pt Sr Cd 13_455 5_544 48.779(16) ?
    Pt Sr Cd 5_454 5_544 93.47(3) ?
    Pt Sr Cd 5_554 5_544 93.47(3) ?
    Pt Sr Cd 13 5_544 48.779(16) ?
    Pt Sr Cd 9_566 5_554 91.620(19) ?
    Pt Sr Cd . 5_554 151.90(4) ?
    Pt Sr Cd 13_455 5_554 93.47(3) ?
    Pt Sr Cd 5_454 5_554 48.779(16) ?
    Pt Sr Cd 5_554 5_554 48.779(16) ?
    Pt Sr Cd 13 5_554 93.47(3) ?
    Cd Sr Cd 5_544 5_554 116.48(4) ?
    Pt Sr Cd 9_566 1_655 48.21(2) ?
    Pt Sr Cd . 1_655 48.21(2) ?
    Pt Sr Cd 13_455 1_655 152.59(2) ?
    Pt Sr Cd 5_454 1_655 152.59(2) ?
    Pt Sr Cd 5_554 1_655 89.339(16) ?
    Pt Sr Cd 13 1_655 89.339(16) ?
    Cd Sr Cd 5_544 1_655 113.929(12) ?
    Cd Sr Cd 5_554 1_655 113.929(12) ?
    Pt Sr Cd 9_566 . 48.21(2) ?
    Pt Sr Cd . . 48.21(2) ?
    Pt Sr Cd 13_455 . 89.339(16) ?
    Pt Sr Cd 5_454 . 89.339(16) ?
    Pt Sr Cd 5_554 . 152.59(2) ?
    Pt Sr Cd 13 . 152.59(2) ?
    Cd Sr Cd 5_544 . 113.929(12) ?
    Cd Sr Cd 5_554 . 113.929(12) ?
    Cd Sr Cd 1_655 . 79.18(3) ?
    Pt Sr Sr 9_566 9_565 149.861(18) ?
    Pt Sr Sr . 9_565 149.861(18) ?
    Pt Sr Sr 13_455 9_565 55.35(2) ?
    Pt Sr Sr 5_454 9_565 55.35(2) ?
    Pt Sr Sr 5_554 9_565 55.35(2) ?
    Pt Sr Sr 13 9_565 55.35(2) ?
    Cd Sr Sr 5_544 9_565 58.24(2) ?
    Cd Sr Sr 5_554 9_565 58.24(2) ?
    Cd Sr Sr 1_655 9_565 140.409(17) ?
    Cd Sr Sr . 9_565 140.409(17) ?
    Pt Sr Sr 9_566 13_565 53.63(3) ?
    Pt Sr Sr . 13_565 100.38(5) ?
    Pt Sr Sr 13_455 13_565 151.51(5) ?
    Pt Sr Sr 5_454 13_565 103.14(3) ?
    Pt Sr Sr 5_554 13_565 52.59(2) ?
    Pt Sr Sr 13 13_565 92.53(2) ?
    Cd Sr Sr 5_544 13_565 141.30(3) ?
    Cd Sr Sr 5_554 13_565 58.05(2) ?
    Cd Sr Sr 1_655 13_565 55.88(3) ?
    Cd Sr Sr . 13_565 101.13(5) ?
    Sr Sr Sr 9_565 13_565 103.81(4) ?
