# Supplementary material for: Crystal structure of Sr2CdPt2 containing linear platinum chains
Source: Acta Crystallogr E Crystallogr Commun. 2016 Jan 9;72(Pt 2):144–6. doi: 10.1107/S2056989015024937 (PMC4770965; doi:10.1107/S2056989015024937)
Supplement: Supplementary file 2 [file e-72-00144-Isup2.hkl]

# 
# h,k,l, Fc-squared, Fo-squared, sigma(Fo-squared) and status flag 
# 
data_I
_shelx_title ' fg16y in Immm' 
_shelx_refln_list_code          4 
_shelx_F_calc_maximum      413.42 
_exptl_crystal_F_000       560.00 
_reflns_d_resolution_high  0.7505 
 
loop_ 
 _symmetry_equiv_pos_as_xyz 
 'x, y, z' 
 '-x, -y, z' 
 '-x, y, -z' 
 'x, -y, -z' 
 'x+1/2, y+1/2, z+1/2' 
 '-x+1/2, -y+1/2, z+1/2' 
 '-x+1/2, y+1/2, -z+1/2' 
 'x+1/2, -y+1/2, -z+1/2' 
 '-x, -y, -z' 
 'x, y, -z' 
 'x, -y, z' 
 '-x, y, z' 
 '-x+1/2, -y+1/2, -z+1/2' 
 'x+1/2, y+1/2, -z+1/2' 
 'x+1/2, -y+1/2, z+1/2' 
 '-x+1/2, y+1/2, z+1/2' 
 
_cell_length_a     4.5596 
_cell_length_b     5.9351 
_cell_length_c     9.1874 
_cell_angle_alpha  90.000 
_cell_angle_beta   90.000 
_cell_angle_gamma  90.000 
 
_shelx_F_squared_multiplier     1.000 
 
loop_ 
 _refln_index_h 
 _refln_index_k 
 _refln_index_l 
 _refln_F_squared_calc 
 _refln_F_squared_meas 
 _refln_F_squared_sigma 
 _refln_observed_status 
   2   0   0   170915.38   169628.55   2142.20 o 
   4   0   0    65821.02    61787.23   1143.19 o 
   1   1   0       79.35      108.06     13.61 o 
   3   1   0       36.37       92.57     47.33 o 
   5   1   0       17.19       20.53     50.34 o 
   0   2   0     3463.26     3232.69    213.49 o 
   2   2   0     2945.16     2995.97     68.84 o 
   4   2   0     1781.74     1725.90    156.11 o 
   1   3   0    11516.14    11256.88    170.20 o 
   3   3   0     6367.59     6378.45    140.66 o 
   5   3   0     2515.41     2135.19    159.45 o 
   0   4   0    86430.65    85086.62   1166.48 o 
   2   4   0    64309.51    68797.84    856.85 o 
   4   4   0    30941.10    29225.18    555.03 o 
   1   5   0     3909.49     3569.80    122.84 o 
   3   5   0     2507.89     2419.49    204.66 o 
   0   6   0       29.06      -48.28     70.30 o 
   2   6   0       26.32       72.72     73.69 o 
   1   7   0     6927.85     6339.11    271.32 o 
   1   0   1    24920.88    28718.86    292.71 o 
   3   0   1    13129.16    12909.22    307.77 o 
   5   0   1     5359.05     4904.74    173.51 o 
   0   1   1      162.75      154.16     18.43 o 
   2   1   1       88.63       66.93     15.96 o 
   4   1   1       30.90        7.72     31.45 o 
   6   1   1       15.37      -14.50    150.50 o 
   1   2   1   114631.56   113410.07    700.71 o 
   3   2   1    57880.95    58950.77    466.86 o 
   5   2   1    22075.15    21082.68    304.61 o 
   0   3   1    12780.76    11721.67    173.09 o 
   2   3   1     9112.94     8732.54    104.14 o 
   4   3   1     4136.28     3922.54    125.91 o 
   1   4   1     6493.24     6258.02     99.31 o 
   3   4   1     4157.36     4127.67    106.14 o 
   5   4   1     1897.17     1060.40    150.65 o 
   0   5   1     4002.62     3816.62    127.55 o 
   2   5   1     3186.57     3094.53    106.93 o 
   4   5   1     1691.05     1846.31     99.37 o 
   1   6   1    18031.05    17749.59    277.49 o 
   3   6   1    11722.61    11885.95    279.68 o 
   0   7   1     7414.31     7214.35    474.87 o 
   2   7   1     6088.20     5856.30    230.81 o 
   0   0   2    70726.67    64514.00   1029.54 o 
   2   0   2    45873.31    50513.72    482.18 o 
   4   0   2    19480.23    19409.29    354.42 o 
   1   1   2    39877.58    43246.63    287.60 o 
   3   1   2    18056.34    19229.78    197.39 o 
   5   1   2     6357.18     5637.13    133.59 o 
   0   2   2    64350.98    65184.98    640.36 o 
   2   2   2    44827.65    46702.50    328.85 o 
   4   2   2    20181.30    20471.29    283.80 o 
   1   3   2     3190.82     3108.65     73.66 o 
   3   3   2     1481.33     1464.96     62.66 o 
   5   3   2      497.53      328.16     59.73 o 
   0   4   2    20756.44    19354.43    342.52 o 
   2   4   2    15857.66    16327.31    218.97 o 
   4   4   2     8044.21     8019.10    277.35 o 
   1   5   2    29078.55    29154.13    325.64 o 
   3   5   2    18039.70    18316.88    270.66 o 
   0   6   2     8758.75     8875.54    267.78 o 
   2   6   2     7029.84     7029.17    193.27 o 
   1   7   2      106.13      117.84     44.48 o 
   1   0   3    70998.29    71759.97    646.65 o 
   3   0   3    36594.51    37825.14    531.29 o 
   5   0   3    14210.62    14476.83    317.12 o 
   0   1   3    17989.72    18394.45    316.45 o 
   2   1   3    11330.78    11925.24    118.23 o 
   4   1   3     4327.81     3971.04    105.08 o 
   1   2   3    39581.14    40705.26    304.85 o 
   3   2   3    21940.44    22845.02    248.10 o 
   5   2   3     9001.19     9055.79    206.18 o 
   0   3   3    40267.09    40127.93    493.64 o 
   2   3   3    29044.62    29950.25    271.60 o 
   4   3   3    13352.14    13854.93    257.18 o 
   1   4   3    24098.66    23587.76    270.55 o 
   3   4   3    14788.14    15403.91    220.54 o 
   0   5   3       93.29       26.36     38.89 o 
   2   5   3       62.83       19.55     35.68 o 
   4   5   3       24.63      -18.68     56.76 o 
   1   6   3     5354.08     5509.27    143.63 o 
   3   6   3     3627.36     3843.58    202.48 o 
   0   7   3    15872.86    17103.85    395.85 o 
   2   7   3    12938.30    13383.84    677.36 o 
   0   0   4   116547.73   109685.12   1388.92 o 
   2   0   4    80817.57    82750.41    767.15 o 
   4   0   4    35654.58    35666.62    545.73 o 
   1   1   4     3660.79     3765.39     58.44 o 
   3   1   4     1894.27     2014.16     67.34 o 
   5   1   4      742.85      735.10     73.97 o 
   0   2   4    14102.73    13852.85    206.01 o 
   2   2   4    10831.17    11116.17    137.97 o 
   4   2   4     5513.48     5155.84    150.10 o 
   1   3   4     1584.62     1531.13     69.73 o 
   3   3   4     1008.99     1186.46     88.66 o 
   5   3   4      438.68      337.07     82.19 o 
   0   4   4    42543.40    41264.75    972.67 o 
   2   4   4    32786.88    33543.79    389.65 o 
   4   4   4    16709.55    17111.45    340.08 o 
   1   5   4     8674.54     8641.76    156.66 o 
   3   5   4     5602.70     6166.35    178.20 o 
   0   6   4     1191.14     1061.52     93.70 o 
   2   6   4      988.53     1117.57     94.40 o 
   1   7   4     2543.72     2763.38    167.58 o 
   1   0   5     3917.38     3517.86     88.79 o 
   3   0   5     2721.31     2841.77    105.41 o 
   5   0   5     1341.49     1067.87    153.48 o 
   0   1   5     3556.40     3412.75    141.95 o 
   2   1   5     2575.49     2565.30     58.09 o 
   4   1   5     1200.92     1312.39     91.41 o 
   1   2   5    99066.81    99259.80    879.78 o 
   3   2   5    56854.15    59252.86    554.88 o 
   5   2   5    23401.97    24169.62    415.57 o 
   0   3   5     1289.58     1212.14     92.31 o 
   2   3   5     1006.69     1018.12     62.15 o 
   4   3   5      550.51      399.99     75.80 o 
   1   4   5      717.22      676.15     62.35 o 
   3   4   5      540.32      604.54     66.22 o 
   0   5   5     8459.93     7889.19    269.78 o 
   2   5   5     6749.32     6722.54    206.95 o 
   4   5   5     3549.59     4756.98    519.68 o 
   1   6   5    20611.01    20282.73    270.71 o 
   0   7   5     2409.67     2526.12    204.93 o 
   0   0   6    74709.77    72130.45    985.48 o 
   2   0   6    55644.01    56341.64    575.78 o 
   4   0   6    26889.23    28345.16    710.93 o 
   1   1   6     2224.79     2131.89     67.99 o 
   3   1   6     1273.35     1344.85     69.09 o 
   5   1   6      551.83      473.13    236.62 o 
   0   2   6    10376.82    10569.00    236.35 o 
   2   2   6     8194.77     8281.35    135.84 o 
   4   2   6     4357.94     4551.81    154.08 o 
   1   3   6     1291.99     1342.74     71.89 o 
   3   3   6      839.59      848.63     66.89 o 
   0   4   6    30832.71    29999.65    571.11 o 
   2   4   6    24379.28    23990.12    323.05 o 
   4   4   6    12966.82    17035.90    925.40 o 
   1   5   6     6420.78     6195.95    136.92 o 
   3   5   6     4279.89     4599.87    174.71 o 
   0   6   6      970.58      977.60     96.32 o 
   2   6   6      808.87     1285.85    263.74 o 
   1   0   7    33563.02    32375.67    425.94 o 
   3   0   7    20651.79    21639.87    443.23 o 
   0   1   7     6573.15     6451.42    153.40 o 
   2   1   7     4892.53     4604.45     99.17 o 
   4   1   7     2321.22     2431.07    132.61 o 
   1   2   7    18720.29    18823.93    243.72 o 
   3   2   7    11829.35    12073.04    214.01 o 
   0   3   7    19174.40    19863.52    370.39 o 
   2   3   7    14986.76    15184.51    222.15 o 
   4   3   7     7749.12     7631.95    259.81 o 
   1   4   7    13914.29    13520.35    284.45 o 
   3   4   7     9048.50     9437.71    286.80 o 
   0   5   7       31.66       59.63     42.96 o 
   2   5   7       23.59       28.21     37.33 o 
   1   6   7     3145.59     3084.01    175.23 o 
   0   0   8    19727.51    18688.49    473.55 o 
   2   0   8    15569.34    15836.12    350.36 o 
   4   0   8     8389.86     8962.61    402.43 o 
   1   1   8    10910.08    10630.56    170.26 o 
   3   1   8     6709.16     6552.57    188.80 o 
   0   2   8    23072.27    22391.65    392.06 o 
   2   2   8    18327.21    18715.96    249.98 o 
   4   2   8     9696.20    10336.42    340.84 o 
   1   3   8      847.95      694.19     62.01 o 
   3   3   8      504.31      572.53     75.25 o 
   0   4   8     7955.59     8056.67    267.05 o 
   2   4   8     6517.45     6473.96    161.75 o 
   1   5   8    12423.01    12251.01    209.89 o 
   1   0   9     7158.64     6683.02    214.52 o 
   3   0   9     4770.88     4597.92    244.03 o 
   0   1   9       20.59       90.53     45.56 o 
   2   1   9       18.09       22.18     31.82 o 
   4   1   9       11.89      151.92    173.24 o 
   1   2   9    27183.11    27027.18    347.69 o 
   3   2   9    17793.55    18732.94    353.14 o 
   0   3   9     3012.65     3112.09    188.57 o 
   2   3   9     2453.68     2549.78    114.62 o 
   1   4   9     2532.80     2443.26    107.95 o 
   0   0  10    39321.92    35273.39   1026.14 o 
   2   0  10    31656.39    32901.80   2786.73 o 
   1   1  10       63.94      176.57     42.34 o 
   3   1  10       34.81       90.98     81.33 o 
   0   2  10     1294.54     1232.48    130.73 o 
   2   2  10     1099.35     1292.18    101.25 o 
   1   3  10     2990.65     2906.77    119.68 o 
   0   4  10    19556.91    20031.35    682.72 o 
   1   0  11     4449.97     4165.88    208.76 o 
   0   1  11       21.15       39.95     56.74 o 
   2   1  11       17.55      -28.93     43.17 o 
   1   2  11    16112.27    16777.30    412.40 o 
                                                 
